# Supplementary material for: In Situ Thermosensitive Mucoadhesive Nasal Gel Containing Sumatriptan: In Vitro and Ex Vivo Evaluations
Source: Polymers (Basel). 2024 Dec 5;16(23):3422. doi: 10.3390/polym16233422 (PMC11644292; doi:10.3390/polym16233422)
Supplement: Supplementary file 1 [file polymers-16-03422-s001.zip]

Archive with 1 entries (1 files):
- polymers-3314461-supplementary.xlsx
