# Supplementary material for: In Situ Thermosensitive Mucoadhesive Nasal Gel Containing Sumatriptan: In Vitro and Ex Vivo Evaluations
Source: Polymers (Basel). 2024 Dec 5;16(23):3422. doi: 10.3390/polym16233422 (PMC11644292; doi:10.3390/polym16233422)
Supplement: Supplementary file 1 [file polymers-16-03422-s001.zip › polymers-3314461-supplementary.xlsx]

## Sheet: all formulations
	Gel strength (sec)			Average	SD
F1	0.0031	0.0029	0.0029	0.00296667	0.00011547
F2	4.5	5	4	4.5	0.5
F3	94	95	93	94	1
F4	0.003	0.0029	0.0031	0.003	0.0001
F5	5	7	6	6	1
F6	123	125	124	124	1
F7	0.0029	0.0031	0.0031	0.00303333	0.00011547
F8	3	4	2	3	1
F9	78	79	77	78	1

## Sheet: Optimized formula
Optimized formula
Gelation Strength	Average	Sd
5.28	5.6	0.454313
6.12
5.4
